# Supplementary material for: Coronary calcium scoring assessed on native screening chest CT imaging as predictor for outcome in COVID-19: An analysis of a hospitalized German cohort
Source: PLoS One. 2020 Dec 30;15(12):e0244707. doi: 10.1371/journal.pone.0244707 (PMC7773182; doi:10.1371/journal.pone.0244707)
Supplement: S1 Data — (XLSX) [file pone.0244707.s001.xlsx]

## Sheet: DATA2 GSZ 180520
Age (censored)	SEX	composite BIN	ICU_BIN	ICU>14 oder Tod BIN	ICU>14d BIN	TOD_BIN	CACS
	m	1	1	0	0	0	988
	w	1	1	0	0	1	95
	m	1	1	0	0	0	8627
	m	1	1	0	0	0	2319
	m	1	1	0	0	0	3920
	w	1	1	0	0	0	1698
	w	0	0	0	0	0	2317
	w	1	1	1	0	1	389
	m	1	1	1	1	0	155
	w	0	0	0	0	0	167
	m	1	1	0	0	1	3491
	m	1	1	1	1	0	2308
	m	0	0	0	0	0	4297
	w	0	0	0	0	0	6349
	w	0	0	0	0	0	34
	w	0	0	0	0	0	0
	m	1	1	1	1	1	80
	w	1	1	1	1	0	805
	w	0	0	0	0	0	399
	m	0	0	0	0	0	2347
	m	1	1	0	0	0	1
	m	1	1	1	1	0	2160
	m	0	0	0	0	0	5728
	m	0	0	0	0	0	872
	m	0	0	0	0	0	5583
	m	0	0	0	0	0	1018
	m	0	0	0	0	0	2332
	m	1	1	1	1	0	31
	m	1	1	0	0	0	5439
	w	1	1	1	1	0	1737
	m	1	1	0	0	0	2331
	m	0	0	0	0	0	866
	m	0	0	0	0	0	48
	w	1	1	0	0	0	136
	m	1	1	1	1	0	3001
	m	1	1	1	1	0	1894
	w	1	1	1	1	1	0
	m	0	0	0	0	0	8
	m	1	1	1	1	0	22
	m	1	1	1	1	1	567
	m	1	1	1	1	0	274
	m	1	1	0	0	0	144
	w	0	0	0	0	0	305
	m	0	0	0	0	0	19
	m	1	1	1	1	1	109
	w	0	0	0	0	0	195
	w	0	0	0	0	0	0
	m	0	0	0	0	0	504
	m	0	0	0	0	0	0
	m	0	0	0	0	0	16
	m	0	0	0	0	0	0
	w	0	0	0	0	0	0
	m	0	0	0	0	0	31
	m	0	0	0	0	0	0
	w	0	0	0	0	0	0
	m	1	1	1	1	0	5
	m	1	1	1	1	0	0
	m	1	1	1	0	1	821
	m	1	1	0	0	0	0
	m	1	1	1	1	0	402
	m	0	0	0	0	0	218
	w	1	1	0	0	0	0
	m	1	1	1	1	0	91
	m	0	0	0	0	0	13
	m	0	0	0	0	0	0
	w	0	0	0	0	0	145
	m	1	1	0	0	0	9
	m	0	0	0	0	0	6
	w	0	0	0	0	0	0
	m	1	1	1	1	1	160
	m	0	0	0	0	0	0
	m	0	0	0	0	0	9
	m	0	0	0	0	0	0
	m	1	1	1	0	1	557
	m	1	1	0	0	0	44
	m	1	1	0	0	0	0
	m	1	1	0	0	0	466
	w	0	0	0	0	0	0
	w	0	0	0	0	0	0
	m	1	1	1	1	0	64
	m	0	0	0	0	0	57
	m	0	0	0	0	0	270
	m	0	0	0	0	0	49
	m	0	0	0	0	0	2544
	m	1	1	0	0	0	0
	m	0	0	0	0	0	3
	m	0	0	0	0	0	0
	m	0	0	0	0	0	0
	m	1	1	0	0	0	0
	m	1	1	1	1	0	1
	m	1	1	1	1	0	0
	w	0	0	0	0	0	0
	w	0	0	0	0	0	0
	w	0	0	0	0	0	0
	m	0	0	0	0	0	0
	m	0	0	0	0	0	11
	w	0	0	0	0	0	0
	m	0	0	0	0	0	0
	m	1	1	1	1	0	0
	w	0	0	0	0	0	0
	m	1	1	1	1	1	0
	w	0	0	0	0	0	0
	w	0	0	0	0	0	0
	m	0	0	0	0	0	0
	w	1	1	0	0	0	0
	w	0	0	0	0	0	0
	w	0	0	0	0	0	0
	w	0	0	0	0	0	0
	w	0	0	0	0	0	0
						11
